# Supplementary material for: Cancer risk among 21st century blood transfusion recipients
Source: Ann Oncol. 2016 Nov 14;28(2):393–9. doi: 10.1093/annonc/mdw555 (PMC5391695; doi:10.1093/annonc/mdw555)
Supplement: Supplementary Data [file mdw555_supplementary_data.zip]

Archive with 1 entries (1 files):
- Appendix_20160416Owen.pdf
